# Supplementary material for: Eutectic Formation of Naproxen with Some Dicarboxylic Acids
Source: Pharmaceutics. 2021 Dec 4;13(12):2081. doi: 10.3390/pharmaceutics13122081 (PMC8706014; doi:10.3390/pharmaceutics13122081)
Supplement: Supplementary file 1 [file pharmaceutics-13-02081-s001.zip]

Archive with 2 entries (1 files):
- Supplementary Material/
- Supplementary Material/Supplementary materials v3.pdf
